# Supplementary material for: Comparative Evaluation of Diagnostic Tests for Brucellosis in Humans and Animals: A Meta-Analytical Approach
Source: Vet Sci. 2025 Jul 3;12(7):638. doi: 10.3390/vetsci12070638 (PMC12298791; doi:10.3390/vetsci12070638)
Supplement: Supplementary file 1 [file vetsci-12-00638-s001.zip]

Archive with 1 entries (1 files):
- vetsci-3654408-supplementary.pdf
